# Supplementary material for: Radiographic Healing and Observed Complications Following Light-Cured Polymer Immobilization: A Retrospective Cohort Study of 108 Patients
Source: J Clin Med. 2026 May 12;15(10):3709. doi: 10.3390/jcm15103709 (PMC13207475; doi:10.3390/jcm15103709)
Supplement: Supplementary file 1 [file jcm-15-03709-s001.zip]

Archive with 1 entries (1 files):
- jcm-4275765-supplementary.pdf
